# Supplementary material for: Pharmacogenomics in Orofacial Clefts Care: Insights from Whole-Genome Sequencing of Case-Parents Trios
Source: J Pers Med. 2025 Sep 30;15(10):456. doi: 10.3390/jpm15100456 (PMC12565010; doi:10.3390/jpm15100456)
Supplement: Supplementary file 1 [file jpm-15-00456-s001.zip]

Archive with 1 entries (1 files):
- jpm-3794577-supplementary.pdf
